# Supplementary material for: Nanoscopic investigation of C9orf72 poly-GA oligomers on nuclear membrane disruption by a photoinducible platform
Source: Commun Chem. 2021 Jul 23;4:111. doi: 10.1038/s42004-021-00547-6 (PMC9814621; doi:10.1038/s42004-021-00547-6)
Supplement: Supplementary file 3 — Supplementary Data 1 [file 42004_2021_547_MOESM3_ESM.xlsx]

## Sheet: A11 Cell lysate staining
Condition	Experiment Lot	0.5 Hr	2 Hr	6 Hr	12 Hr	24 Hr	0.5 Hr Average	2 Hr Average	6 Hr Average	12 Hr Average	24 Hr Average	0.5 Hr Standard Deviation	2 Hr Standard Deviation	6 Hr Standard Deviation	12 Hr Standard Deviation	24 Hr Standard Deviation
ADP-1, Dark	1	100	61.9558	61.0617	74.0194	80.8647	100	87.3736	103.006	85.7846	96.4042	0	29.0982	41.9917	10.6432	20.299
	2	100	119.113	102.91	88.5911	88.9771
	3	100	81.0522	145.045	94.7434	119.371
ADP-1, UV	1	100	162.532	162.189	153.94	74.3726	100	123.896	151.414	171.706	119.33	0	33.971	41.1344	17.0091	39.0315
	2	100	98.7068	105.964	173.338	144.562
	3	100	110.449	186.088	187.84	139.056
ADP-3, Dark	1	100	81.7468	91.4536	101.967	84.597	100	89.833	96.3308	92.024	87.3348	0	17.5602	17.3234	25.1163	11.7467
	2	100	109.98	115.57	110.647	100.209
	3	100	77.7728	81.9689	63.4584	77.1988
ADP-3, UV	1	100	107.113	77.8421	75.2185	87.6003	100	107.059	81.6826	89.8629	128.254	0	10.0536	8.62599	13.2715	42.9104
	2	100	96.9785	75.6438	101.095	173.112
	3	100	117.086	91.5618	93.2751	124.05
Statistical Analysis	Method: Unpaired T test
Input
74.0194	88.5911	94.7434
153.94	173.338	187.84
t-Test: Two-Sample Assuming Unequal Variances (α=0.05)
	ADP-1, Dark	ADP-1, UV
Mean	85.7846	171.706
Variance	113.278	289.31
Observations	3	3
Hypothesized Mean Difference	0
df	3
t Stat	-7.41704
P(T<=t) one-tail	0.00253533
t Critical one-tail	2.35336
P(T<=t) two-tail	0.00507065
t Critical two-tail	3.18245
Multiple Comparison Correction
Bonferroni-corrected p value	0.00507065

## Sheet: SH-SY5Y Ran
Condition	Experiment Lot	Cell Number with Nuclear Depletion of Ran	Total Cell Number	Ratio	Percentage	Average	Standard Deviation
+ADP-1 +UV	1	38	55	0.690909	69.0909	69.0275	9.57573
	2	41	69	0.594203	59.4203
	3	44	56	0.785714	78.5714
+ADP-1 -UV	1	21	93	0.225806	22.5806	16.2367	5.5044
	2	13	97	0.134021	13.4021
	3	7	55	0.127273	12.7273
-ADP-1 +UV	1	6	70	0.0857143	8.57143	14.722	6.04339
	2	13	87	0.149425	14.9425
	3	19	92	0.206522	20.6522
-ADP-1 -UV	1	15	83	0.180723	18.0723	17.9907	4.39112
	2	21	94	0.223404	22.3404
	3	8	59	0.135593	13.5593
Statistical Analysis		Method: Unpaired T test		Statistical Analysis		Method: Unpaired T test		Statistical Analysis		Method: Unpaired T test
Input				Input				Input
8.57143	14.9425	20.6522		22.5806	13.4021	12.7273		69.0909	59.4203	78.5714
18.0723	22.3404	13.5593		18.0723	22.3404	13.5593		18.0723	22.3404	13.5593
t-Test: Two-Sample Assuming Unequal Variances (α=0.05)				t-Test: Two-Sample Assuming Unequal Variances (α=0.05)				t-Test: Two-Sample Assuming Unequal Variances (α=0.05)
	-ADP-1 +UV	-ADP-1 -UV			+ADP-1 -UV	-ADP-1 -UV			+ADP-1 +UV	-ADP-1 -UV
Mean	14.722	17.9907		Mean	16.2367	17.9907		Mean	69.0275	17.9907
Variance	36.5226	19.2819		Variance	30.2984	19.2819		Variance	91.6945	19.2819
Observations	3	3		Observations	3	3		Observations	3	3
Hypothesized Mean Difference	0			Hypothesized Mean Difference	0			Hypothesized Mean Difference	0
df	4			df	4			df	3
t Stat	-0.757866			t Stat	-0.431459			t Stat	8.3913
P(T<=t) one-tail	0.245364			P(T<=t) one-tail	0.344186			P(T<=t) one-tail	0.00177494
t Critical one-tail	2.13185			t Critical one-tail	2.13185			t Critical one-tail	2.35336
P(T<=t) two-tail	0.490727			P(T<=t) two-tail	0.688371			P(T<=t) two-tail	0.00354988
t Critical two-tail	2.77645			t Critical two-tail	2.77645			t Critical two-tail	3.18245
Multiple Comparison Correction				Multiple Comparison Correction				Multiple Comparison Correction
Bonferroni-corrected p value	0.163576			Bonferroni-corrected p value	0.229457			Bonferroni-corrected p value	0.00118329

## Sheet: SH-SY5Y Importin
Condition	Experiment Lot	Cell Number with Importin Diffusion	Total Cell Number	Ratio	Percentage	Average	Standard Deviation
+ADP-1 +UV	1	23	37	0.621622	62.1622	62.0372	7.07366
	2	56	102	0.54902	54.902
	3	29	42	0.690476	69.0476
+ADP-1 -UV	1	15	80	0.1875	18.75	21.654	6.91309
	2	15	90	0.166667	16.6667
	3	13	44	0.295455	29.5455
-ADP-1 +UV	1	13	75	0.173333	17.3333	24.0739	7.59804
	2	21	93	0.225806	22.5806
	3	21	65	0.323077	32.3077
-ADP-1 -UV	1	8	50	0.16	16	17.8648	5.79155
	2	9	68	0.132353	13.2353
	3	19	78	0.24359	24.359
Statistical Analysis		Method: Unpaired T test		Statistical Analysis		Method: Unpaired T test		Statistical Analysis		Method: Unpaired T test
Input				Input				Input
17.3333	22.5806	32.3077		18.75	16.6667	29.5455		62.1622	54.902	69.0476
16	13.2353	24.359		16	13.2353	24.359		16	13.2353	24.359
t-Test: Two-Sample Assuming Unequal Variances (α=0.05)				t-Test: Two-Sample Assuming Unequal Variances (α=0.05)				t-Test: Two-Sample Assuming Unequal Variances (α=0.05)
	-ADP-1 +UV	-ADP-1 -UV			+ADP-1 -UV	-ADP-1 -UV			+ADP-1 +UV	-ADP-1 -UV
Mean	24.0739	17.8648		Mean	21.654	17.8648		Mean	62.0372	17.8648
Variance	57.7302	33.5421		Variance	47.7909	33.5421		Variance	50.0366	33.5421
Observations	3	3		Observations	3	3		Observations	3	3
Hypothesized Mean Difference	0			Hypothesized Mean Difference	0			Hypothesized Mean Difference	0
df	4			df	4			df	4
t Stat	1.1257			t Stat	0.727754			t Stat	8.36883
P(T<=t) one-tail	0.161632			P(T<=t) one-tail	0.253538			P(T<=t) one-tail	0.00055746
t Critical one-tail	2.13185			t Critical one-tail	2.13185			t Critical one-tail	2.13185
P(T<=t) two-tail	0.323263			P(T<=t) two-tail	0.507077			P(T<=t) two-tail	0.00111492
t Critical two-tail	2.77645			t Critical two-tail	2.77645			t Critical two-tail	2.77645
Multiple Comparison Correction				Multiple Comparison Correction				Multiple Comparison Correction
Bonferroni-corrected p value	0.107754			Bonferroni-corrected p value	0.169026			Bonferroni-corrected p value	0.00037164

## Sheet: Shuttling GFP
Cell Number	Control	LMB	IPZ	ADP-1				Statistical Analysis	Method: Unpaired T test			Statistical Analysis	Method: Unpaired T test			Statistical Analysis	Method: Unpaired T test
1	0.98495	1.81637	0.23765	0.32616				Input				Input				Input
2	1.02197	1.89137	0.55927	0.4009				0.98495	1.81637			0.98495	0.23765			0.98495	0.32616
3	1.018	1.98084	0.50936	0.38754				1.02197	1.89137			1.02197	0.55927			1.02197	0.4009
4	0.96356	2.44194	0.24202	0.49409				1.018	1.98084			1.018	0.50936			1.018	0.38754
5	1.05515	2.10799	0.48832	0.44963				0.96356	2.44194			0.96356	0.24202			0.96356	0.49409
6	1.00065	2.21488	0.45522	0.4993				1.05515	2.10799			1.05515	0.48832			1.05515	0.44963
7	1.02503	2.62388	0.53659	0.35735				1.00065	2.21488			1.00065	0.45522			1.00065	0.4993
8	1.07127	1.92121	0.67232	0.40491				1.02503	2.62388			1.02503	0.53659			1.02503	0.35735
9	0.90767	2.49413	0.29516	0.37048				1.07127	1.92121			1.07127	0.67232			1.07127	0.40491
10	0.79872	1.86689	0.51337	0.47835				0.90767	2.49413			0.90767	0.29516			0.90767	0.37048
11	0.98809	2.28297	0.59016	0.43862				0.79872	1.86689			0.79872	0.51337			0.79872	0.47835
12	1.15104	2.1322	0.67371	0.37617				0.98809	2.28297			0.98809	0.59016			0.98809	0.43862
13	0.8505	2.25162	0.50538	0.41687				1.15104	2.1322			1.15104	0.67371			1.15104	0.37617
14	0.93644	2.30236	0.50697	0.42977				0.8505	2.25162			0.8505	0.50538			0.8505	0.41687
15	0.96882	2.15235	0.48798	0.44779				0.93644	2.30236			0.93644	0.50697			0.93644	0.42977
16	0.97945	2.00605	0.47366	0.48123				0.96882	2.15235			0.96882	0.48798			0.96882	0.44779
17	0.99875	2.11263	0.65843	0.34731				0.97945	2.00605			0.97945	0.47366			0.97945	0.48123
18	1.03483	2.65587	0.58971	0.34084				0.99875	2.11263			0.99875	0.65843			0.99875	0.34731
19	1.14424	2.15115	0.74587	0.42749				1.03483	2.65587			1.03483	0.58971			1.03483	0.34084
20	0.90638	2.10885	0.42109	0.32664				1.14424	2.15115			1.14424	0.74587			1.14424	0.42749
21	0.8709	2.68528	0.4964	0.36958				0.90638	2.10885			0.90638	0.42109			0.90638	0.32664
22	0.91743	1.96996	0.63172	0.36274				0.8709	2.68528			0.8709	0.4964			0.8709	0.36958
23	0.89029	2.09217	0.52055	0.33142				0.91743	1.96996			0.91743	0.63172			0.91743	0.36274
24	0.8371	1.90519	0.37063	0.40623				0.89029	2.09217			0.89029	0.52055			0.89029	0.33142
25	1.12811	2.23812	0.42588	0.3819				0.8371	1.90519			0.8371	0.37063			0.8371	0.40623
26	0.90526	2.26504	0.71589	0.33433				1.12811	2.23812			1.12811	0.42588			1.12811	0.3819
27	0.93861	2.16324	0.55884	0.35137				0.90526	2.26504			0.90526	0.71589			0.90526	0.33433
28	1.26924	2.14952	0.77975	0.39941				0.93861	2.16324			0.93861	0.55884			0.93861	0.35137
29	1.03351	1.82187	0.63532	0.37804				1.26924	2.14952			1.26924	0.77975			1.26924	0.39941
30	0.89864	2.46121	0.66231	0.49849				1.03351	1.82187			1.03351	0.63532			1.03351	0.37804
31	0.93307	2.40964	0.71123	0.2995				0.89864	2.46121			0.89864	0.66231			0.89864	0.49849
32	0.98405	2.22163		0.29935				0.93307	2.40964			0.93307	0.71123			0.93307	0.2995
33	0.92737	2.20084		0.47951				0.98405	2.22163			0.98405				0.98405	0.29935
34	0.92859	2.17271		0.34409				0.92737	2.20084			0.92737				0.92737	0.47951
35	0.85296	2.11317		0.46418				0.92859	2.17271			0.92859				0.92859	0.34409
36	1.05563	2.14744		0.46486				0.85296	2.11317			0.85296				0.85296	0.46418
37	1.1822			0.3233				1.05563	2.14744			1.05563				1.05563	0.46486
38	0.89611			0.34948				1.1822				1.1822				1.1822	0.3233
Average	0.980384	2.18146	0.537766	0.395769				0.89611				0.89611				0.89611	0.34948
Standard Deviation	0.102135	0.223865	0.137447	0.059313
								t-Test: Two-Sample Assuming Unequal Variances (α=0.05)				t-Test: Two-Sample Assuming Unequal Variances (α=0.05)				t-Test: Two-Sample Assuming Unequal Variances (α=0.05)
									Control	LMB			Control	IPZ			Control	ADP-1
								Mean	0.980384	2.18146		Mean	0.980384	0.537766		Mean	0.980384	0.395769
								Variance	0.0104315	0.0501157		Variance	0.0104315	0.0188915		Variance	0.0104315	0.00351803
								Observations	38	36		Observations	38	31		Observations	38	38
								Hypothesized Mean Difference	0			Hypothesized Mean Difference	0			Hypothesized Mean Difference	0
								df	48			df	54			df	59
								t Stat	-29.4207			t Stat	14.8875			t Stat	30.5128
								P(T<=t) one-tail	1.1512e-32			P(T<=t) one-tail	4.60928e-21			P(T<=t) one-tail	3.93558e-38
								t Critical one-tail	1.67722			t Critical one-tail	1.67356			t Critical one-tail	1.67109
								P(T<=t) two-tail	2.3024e-32			P(T<=t) two-tail	9.21856e-21			P(T<=t) two-tail	7.87116e-38
								t Critical two-tail	2.01063			t Critical two-tail	2.00488			t Critical two-tail	2.001
								Multiple Comparison Correction				Multiple Comparison Correction				Multiple Comparison Correction
								Bonferroni-corrected p value	7.67468e-33			Bonferroni-corrected p value	3.07285e-21			Bonferroni-corrected p value	2.62372e-38

## Sheet: SH-SY5Y Lamin B
Condition	Experiment Lot	Cell Number with Nuclear Diffusion Lamin B1	Total Cell Number	Ratio	Percentage	Average	Standard Deviation
ADP-2	1	32	59	0.542373	54.2373	50.6878	3.26047
	2	35	70	0.5	50
	3	44	92	0.478261	47.8261
Control	1	19	68	0.279412	27.9412	28.0094	7.8057
	2	19	53	0.358491	35.8491
	3	17	84	0.202381	20.2381
Statistical Analysis		Method: Unpaired T test
Input
54.2373	50	47.8261
27.9412	35.8491	20.2381
t-Test: Two-Sample Assuming Unequal Variances (α=0.05)
	ADP-2	Control
Mean	50.6878	28.0094
Variance	10.6307	60.929
Observations	3	3
Hypothesized Mean Difference	0
df	3
t Stat	4.64342
P(T<=t) one-tail	0.00941418
t Critical one-tail	2.35336
P(T<=t) two-tail	0.0188284
t Critical two-tail	3.18245
Multiple Comparison Correction
Bonferroni-corrected p value	0.0188284

## Sheet: Antibody Penentrance
Condition	Experiment Lot	Lamin B1-Stained Nuclei Count	Total Nuceli Count	Ratio	Percentage	Average	Strandard Deviation
Mock	1	12	160	0.075	7.5	13.9302	7.76374
	2	20	81	0.246914	24.6914
	3	27	187	0.144385	14.4385
	4	10	110	0.0909091	9.09091
Triton	1	62	62	1	100	96.8629	2.40039
	2	82	86	0.953488	95.3488
	3	142	150	0.946667	94.6667
	4	76	78	0.974359	97.4359
GA DPRs Oligomers	1	80	86	0.930233	93.0233	62.2937	23.856
	2	87	138	0.630435	63.0435
	3	129	222	0.581081	58.1081
	4	42	120	0.35	35
GA DPRs Fibrils	1	3	45	0.0666667	6.66667	9.46616	6.15371
	2	5	27	0.185185	18.5185
	3	11	141	0.0780142	7.80142
	4	2	41	0.0487805	4.87805
ADP-3, UV	1	11	78	0.141026	14.1026	10.5744	4.17163
	2	4	67	0.0597015	5.97015
	3	12	103	0.116505	11.6505
Statistical Analysis		Method: Unpaired T test			Statistical Analysis		Method: Unpaired T test
Input					Input
7.5	24.6914	14.4385	9.09091		93.0233	63.0435	58.1081	35
93.0233	63.0435	58.1081	35		6.66667	18.5185	7.80142	4.87805
t-Test: Two-Sample Assuming Unequal Variances (α=0.05)					t-Test: Two-Sample Assuming Unequal Variances (α=0.05)
	Mock	GA DPRs Oligomers				GA DPRs Oligomers	GA DPRs Fibrils
Mean	13.9302	62.2937			Mean	62.2937	9.46616
Variance	60.2757	569.111			Variance	569.111	37.8682
Observations	4	4			Observations	4	4
Hypothesized Mean Difference	0				Hypothesized Mean Difference	0
df	4				df	3
t Stat	-3.85557				t Stat	4.28848
P(T<=t) one-tail	0.0091079				P(T<=t) one-tail	0.011653
t Critical one-tail	2.13185				t Critical one-tail	2.35336
P(T<=t) two-tail	0.0182158				P(T<=t) two-tail	0.023306
t Critical two-tail	2.77645				t Critical two-tail	3.18245
Multiple Comparison Correction					Multiple Comparison Correction
Bonferroni-corrected p value	0.0091079				Bonferroni-corrected p value	0.011653

## Sheet: Calcein-Leakage
Condition	Experiment Lot	Leak out	Average	Standard Deviation
GA DPRs Oligomers	1	34.115	32.375	2.58064
	2	29.41
	3	33.6
GA DPRs Fibrils	1	4.326	5.242	0.803861
	2	5.57
	3	5.83
Statistical Analysis		Method: Unpaired T test
Input
34.115	29.41	33.6
4.326	5.57	5.83
t-Test: Two-Sample Assuming Unequal Variances (α=0.05)
	GA DPRs Oligomers	GA DPRs Fibrils
Mean	32.375	5.242
Variance	6.65973	0.646192
Observations	3	3
Hypothesized Mean Difference	0
df	2
t Stat	17.3869
P(T<=t) one-tail	0.00164581
t Critical one-tail	2.91999
P(T<=t) two-tail	0.00329162
t Critical two-tail	4.30265
Multiple Comparison Correction
Bonferroni-corrected p value	0.00329162

## Sheet: SH-SY5Y TDP-43 
Condition	Experiment Lot	Cell Number with TDP-43 Cytosolic Retention	Total Cell Number	Ratio	Percentage	Average	Standard Deviation
+ADP-1 +UV	1	39	77	0.506494	50.6494	57.231	6.4953
	2	21	33	0.636364	63.6364
	3	31	54	0.574074	57.4074
+ADP-1 -UV	1	8	46	0.173913	17.3913	20.405	5.35022
	2	21	79	0.265823	26.5823
	3	10	58	0.172414	17.2414
-ADP-1 +UV	1	4	32	0.125	12.5	18.6111	7.28075
	2	12	72	0.166667	16.6667
	3	16	60	0.266667	26.6667
-ADP-1 -UV	1	4	36	0.111111	11.1111	17.9353	6.2486
	2	17	88	0.193182	19.3182
	3	18	77	0.233766	23.3766
Statistical Analysis		Method: Unpaired T test		Statistical Analysis		Method: Unpaired T test		Statistical Analysis		Method: Unpaired T test
Input				Input				Input
12.5	16.6667	26.6667		17.3913	26.5823	17.2414		50.6494	63.6364	57.4074
11.1111	19.3182	23.3766		11.1111	19.3182	23.3766		11.1111	19.3182	23.3766
t-Test: Two-Sample Assuming Unequal Variances (α=0.05)				t-Test: Two-Sample Assuming Unequal Variances (α=0.05)				t-Test: Two-Sample Assuming Unequal Variances (α=0.05)
	-ADP-1 +UV	-ADP-1 -UV			+ADP-1 -UV	-ADP-1 -UV			+ADP-1 +UV	-ADP-1 -UV
Mean	18.6111	17.9353		Mean	20.405	17.9353		Mean	57.231	17.9353
Variance	53.0093	39.045		Variance	28.6248	39.045		Variance	42.189	39.045
Observations	3	3		Observations	3	3		Observations	3	3
Hypothesized Mean Difference	0			Hypothesized Mean Difference	0			Hypothesized Mean Difference	0
df	4			df	4			df	4
t Stat	0.122			t Stat	0.520001			t Stat	7.55157
P(T<=t) one-tail	0.454391			P(T<=t) one-tail	0.315258			P(T<=t) one-tail	0.00082382
t Critical one-tail	2.13185			t Critical one-tail	2.13185			t Critical one-tail	2.13185
P(T<=t) two-tail	0.908782			P(T<=t) two-tail	0.630515			P(T<=t) two-tail	0.00164764
t Critical two-tail	2.77645			t Critical two-tail	2.77645			t Critical two-tail	2.77645
Multiple Comparison Correction				Multiple Comparison Correction				Multiple Comparison Correction
Bonferroni-corrected p value	0.302927			Bonferroni-corrected p value	0.210172			Bonferroni-corrected p value	0.000549214

## Sheet: Neuron Degeneration 
Condition	Experment lot	Fragmented Area	Unfragmented Area	Total Area	Framented Ratio	Percentage	Average	Standard Deviation
+ADP-1 +UV	1	11855	27993	39848	0.297506	29.7506	36.7984	8.79841
	2	13122	15001	28123	0.466593	46.6593
	3	23670	45978	69648	0.339852	33.9852
+ADP-1 -UV	1	23487	147223	170710	0.137584	13.7584	14.5214	5.46602
	2	11134	106351	117485	0.0947695	9.47695
	3	19548	76611	96159	0.203288	20.3288
-ADP-1 +UV	1	8937	69304	78241	0.114224	11.4224	14.3902	3.94936
	2	10985	74332	85317	0.128755	12.8755
	3	16209	69677	85886	0.188727	18.8727
-ADP-1 -UV	1	13842	66133	79975	0.173079	17.3079	12.8914	4.96558
	2	30946	192493	223439	0.138499	13.8499
	3	10523	129476	139999	0.0751648	7.51648
Statistical Analysis		Method: Unpaired T test		Statistical Analysis		Method: Unpaired T test		Statistical Analysis		Method: Unpaired T test
Input				Input				Input
11.4224	12.8755	18.8727		13.7584	9.47695	20.3288		29.7506	46.6593	33.9852
17.3079	13.8499	7.51648		17.3079	13.8499	7.51648		17.3079	13.8499	7.51648
t-Test: Two-Sample Assuming Unequal Variances (α=0.05)				t-Test: Two-Sample Assuming Unequal Variances (α=0.05)				t-Test: Two-Sample Assuming Unequal Variances (α=0.05)
	-ADP-1 +UV	-ADP-1 -UV			+ADP-1 -UV	-ADP-1 -UV			+ADP-1 +UV	-ADP-1 -UV
Mean	14.3902	12.8914		Mean	14.5214	12.8914		Mean	36.7984	12.8914
Variance	15.5974	24.657		Variance	29.8774	24.657		Variance	77.412	24.657
Observations	3	3		Observations	3	3		Observations	3	3
Hypothesized Mean Difference	0			Hypothesized Mean Difference	0			Hypothesized Mean Difference	0
df	4			df	4			df	3
t Stat	0.409159			t Stat	0.382304			t Stat	4.09862
P(T<=t) one-tail	0.351692			P(T<=t) one-tail	0.36084			P(T<=t) one-tail	0.0131369
t Critical one-tail	2.13185			t Critical one-tail	2.13185			t Critical one-tail	2.35336
P(T<=t) two-tail	0.703383			P(T<=t) two-tail	0.72168			P(T<=t) two-tail	0.0262737
t Critical two-tail	2.77645			t Critical two-tail	2.77645			t Critical two-tail	3.18245
Multiple Comparison Correction				Multiple Comparison Correction				Multiple Comparison Correction
Bonferroni-corrected p value	0.234461			Bonferroni-corrected p value	0.24056			Bonferroni-corrected p value	0.0087579

## Sheet: TDP-43 N to C Ratio in Neurons
Condition	Experment lot	Total Counted Neuron Number	Calculated N to C Ratio	Average N to C Ratio	Standard Deviation
+ADP-1 +UV	1	86	1.7059	1.75473	0.0495738
	2		1.75329
	3		1.80501
+ADP-1 -UV	1	55	2.81756	2.62479	0.416825
	2		2.14647
	3		2.91034
-ADP-1 +UV	1	52	1.97914	2.4877	0.789597
	2		2.08664
	3		3.39733
-ADP-1 -UV	1	56	2.54286	2.66178	0.191817
	2		2.88307
	3		2.55942
Statistical Analysis		Method: Unpaired T test		Statistical Analysis		Method: Unpaired T test		Statistical Analysis		Method: Unpaired T test
Input				Input				Input
1.97914	2.08664	3.39733		2.81756	2.14647	2.91034		1.7059	1.75329	1.80501
2.54286	2.88307	2.55942		2.54286	2.88307	2.55942		2.54286	2.88307	2.55942
t-Test: Two-Sample Assuming Unequal Variances (α=0.05)				t-Test: Two-Sample Assuming Unequal Variances (α=0.05)				t-Test: Two-Sample Assuming Unequal Variances (α=0.05)
	-ADP-1 +UV	-ADP-1 -UV			+ADP-1 -UV	-ADP-1 -UV			+ADP-1 +UV	-ADP-1 -UV
Mean	2.4877	2.66178		Mean	2.62479	2.66178		Mean	1.75473	2.66178
Variance	0.623463	0.0367937		Variance	0.173743	0.0367937		Variance	0.00245757	0.0367937
Observations	3	3		Observations	3	3		Observations	3	3
Hypothesized Mean Difference	0			Hypothesized Mean Difference	0			Hypothesized Mean Difference	0
df	2			df	3			df	2
t Stat	-0.371068			t Stat	-0.139642			t Stat	-7.92985
P(T<=t) one-tail	0.373103			P(T<=t) one-tail	0.448895			P(T<=t) one-tail	0.00776656
t Critical one-tail	2.91999			t Critical one-tail	2.35336			t Critical one-tail	2.91999
P(T<=t) two-tail	0.746206			P(T<=t) two-tail	0.897791			P(T<=t) two-tail	0.0155331
t Critical two-tail	4.30265			t Critical two-tail	3.18245			t Critical two-tail	4.30265
Multiple Comparison Correction				Multiple Comparison Correction				Multiple Comparison Correction
Bonferroni-corrected p value	0.248735			Bonferroni-corrected p value	0.299264			Bonferroni-corrected p value	0.0051777
